# Supplementary material for: Modeling skeletal dysplasia in Hurler syndrome using patient-derived bone marrow osteoprogenitor cells
Source: JCI Insight. 2024 Mar 8;9(5):e173449. doi: 10.1172/jci.insight.173449 (PMC10972592; doi:10.1172/jci.insight.173449)
Supplement: Supporting data values [file jciinsight-9-173449-s138.xlsx]

## Sheet: Fig 3A
	Sirius Red					Mean	Alcian Blue					Mean
HD	18.2269	24.3897	32.0951	30.9413	11.9966	23.5299	81.7731	75.6103	67.9049	69.0587	88.0034	76.4701
MPS IH	8.10804	11.9523	10.9319	11.2884		10.5702	91.892	88.0477	89.0681	88.7116		89.4298

## Sheet: Fig 3B
	HD	MPS-IH
	14.9271	0
	15.1267	2.4105
	8.70745	0
	33.8707	23.2257
	30.662	0.0739732
		0
		0.199112
		20.3068
		18.3476
Mean	20.6588	7.17373

## Sheet: Fig 4A
	HD	MPS-IH
	6.99948	17.182
	9.32169	16.3546
	4.51823	9.98026
	4.55821
mean	6.3494	14.5056

## Sheet: Fig 4B
	HD	MPS-IH
	57.2574	33.3934
	74.6681	52.6553
	37.4102	55.8563
	80.627	62.0207
Mean	62.4907	50.9814

## Sheet: Fig 4C
	HD	MPSI
	59.1099	189.788
	117.68	156.037
	43.7298	63.4972
	121.407	136.322
Mean	85.4817	136.411

## Sheet: Fig 6B
	HD	MPS-IH
	77.9509	67.2782
	65.4246	57.9142
	61.2304	62.8792
	68.3452	44.7303
		11.6913
		51.5283
		32.764
		20.7187
		31.6674
mean	68.2378	42.3524

## Sheet: Fig 6C
	HD	MPS IH
	3.83886	5.90458
	4.66262	5.61448
	4.01817	5.79163
	4.76216	6.18846
mean	4.32045	5.87479

## Sheet: Fig 9A
	MPS IH	MPS IH + rhIDUA		HD
	9.704	285.659		210.786
	9.616	145.803		471.863
	26.557	373.273		301.939
	0	315.958
	8.868	329.558
mean	10.949	290.05		328.196

## Sheet: Fig 9B
	MPS IH	MPS IH + rhIDUA
	1	0.632
	1	0.484
	1	0.533
	1	0.07
	1	0.107
mean	1	0.3652

## Sheet: Fig S1A
	HD	MPS-IH
	0.731234	1.20517
	1.1166	1.69953
	0.45345	0.942856
	0.883137	0.768363
	1.17033	0.600692
	0.977753	0.695617
	1.21169	0.614569
		1.21823
		0.621621
		0.730284
		1.23772
		1.5011
		1.34371
		1.49853
Mean	0.934885	1.04843

[truncated: 1 more sheets: Fig S1C]
